# Supplementary material for: Mesolithic projectile variability along the southern North Sea basin (NW Europe): Hunter-gatherer responses to repeated climate change at the beginning of the Holocene
Source: PLoS One. 2019 Jul 17;14(7):e0219094. doi: 10.1371/journal.pone.0219094 (PMC6636730; doi:10.1371/journal.pone.0219094)
Supplement: S2 Table — (XLSX) [file pone.0219094.s002.xlsx]

## Sheet: S2 input
	Plot()
	{
	Phase()
	{
	Sequence()
	{
	Boundary("Start 1");
	Phase(Neerharen)
	{
	R_Date("UtC-7851", 9130±75);
	R_Date("UtC-9223", 9080±60);
	R_Date("UtC-9418", 9060±70);
	R_Date("UtC-9225", 9270±60);
	R_Date("UtC-7120", 9270±50);
	R_Date("UtC-7119", 9280±50);
	R_Date("UtC-7118", 8930, 60);
	R_Date("UtC-8389", 9310±40);
	R_Date("UtC-8393", 9210±40);
	R_Date("UtC-9438", 9290±80);
	R_Date("UtC-3438", 9250±160);
	R_Date("Lv-1092", 9170±100);
	R_Date("UtC-4915", 9160±80);
	R_Date("UtC-4916", 9100±50);
	R_Date("UtC-4917", 9080±50);
	R_Date("UtC-4914", 8800, 60);
	R_Date("GrA-13513", 9080±50);
	R_Date("GrA-13404", 9510±50);
	R_Date("GrA-13974", 9430±50);
	R_Date("GrA-12129", 8130, 130);
	R_Date("Erl-10712", 9390±69);
	R_Date("Erl-10713", 9278±68);
	R_Date("GrA-56453", 9215±45);
	R_Date("GrA-56454", 9205±45);
	R_Date("GrA-55485", 8920±45);
	R_Date("OxA-5194", 9120±80);
	R_Date("OxA-2342", 9240±110);
	R_Date("OxA-5195", 8905±80);
	R_Date("Q-1489", 9225±170);
	R_Date("OxA-2848", 9200±90);
	R_Date("OxA-14088", 9540±45);
	R_Date("OxA-5557", 9280±110);
	R_Date("OxA-5558", 9265±80);
	R_Date("OxA-5559", 9200±75);
	};
	Boundary("End 1");
	};
	Sequence()
	{
	Boundary("Start 2");
	Phase(Ourlaine)
	{
	R_Date("UtC-3915", 9110±65);
	R_Date("UtC-8398", 9265±40);
	R_Date("UtC-8397", 9065±40);
	R_Date("UtC-7046", 9100±60);
	R_Date("UtC-7045", 9230±50);
	R_Date("UtC-9224", 9160±60);
	R_Date("UtC-8388", 8755±40);
	R_Date("UtC-9228", 9020±60);
	R_Date("NZA-11015", 8900±90);
	R_Date("NZA-11248", 8755±85);
	R_Date("NZA-11249", 8675±55);
	R_Date("KIA-38505", 9090±45);
	R_Date("KIA-38499", 9005±40);
	R_Date("KIA-38506", 8805±40);
	R_Date("KIA-20470", 8830±45);
	R_Date("KIA-24034", 8630±60);
	R_Date("KIA-24454", 8485±40);
	R_Date("KIA-43577", 8525±40);
	R_Date("KIA-30962", 8965, 45);
	R_Date("Erl-10722", 9111±70);
	R_Date("GrA-13976", 9190±50);
	R_Date("Gif-9328", 9100, 80);
	R_Date("Gif-8912", 8830±90);
	R_Date("GrA-21032", 8930±50);
	R_Date("OxA-7615", 8695±65);
	R_Date("GrA-23542", 9090±70);
	R_Date("GrA-27847", 9000±50);
	R_Date("GrA-23549", 8760±60);
	R_Date("GrA-23550", 8830±60);
	R_Date("GrA-23537", 8510±70);
	R_Date("GrA-18829", 8700±60);
	R_Date("GrA-13407", 8670±50);
	R_Date("OxA-4929", 8645±70);
	R_Date("GrA-51793", 9280±40);
	R_Date("GrA-55482", 7820, 45);
	};
	Boundary("End 2");
	};
	Sequence()
	{
	Boundary("Start 3");
	Phase(Verrebroek)
	{
	R_Date("UtC-8391", 8850±50);
	R_Date("UtC-8961", 9165±45);
	R_Date("UtC-3439", 9150±100);
	R_Date("UtC-3451", 9120±120);
	R_Date("UtC-8395", 9015±40);
	R_Date("UtC-9419", 9070±70);
	R_Date("NZA-11012", 9180±60);
	R_Date("KIA-17631", 9020±50);
	R_Date("KIA-17612", 9060±45);
	R_Date("RICH-26075", 8587, 39);
	R_Date("RICH-26076", 8782, 38);
	R_Date("RICH-26077", 8646, 44);
	R_Date("RICH-26078", 8679, 37);
	R_Date("UtC-7252", 8750±40);
	R_Date("UtC-9222", 8400±60);
	R_Date("UtC-7117", 8850±40);
	R_Date("UtC-9226", 8810±60);
	R_Date("UtC-9433", 8800±80);
	R_Date("NZA-11017", 8790±60);
	R_Date("Beta-170947", 8590±40);
	R_Date("Beta-191693", 8510±50);
	R_Date("Beta-170948", 8310±40);
	R_Date("Beta-191694", 8210±50);
	R_Date("RICH-23847", 8859±35);
	R_Date("RICH-23841", 8803±38);
	R_Date("RICH-23838", 8796±40);
	R_Date("RICH-23839", 8860±37);
	};
	Boundary("End 3");
	};
	Sequence()
	{
	Boundary("Start 4");
	Phase(Sonnisse)
	{
	R_Date("Gif-8705", 8240±100);
	R_Date("Gif-9276", 8290±70);
	R_Date("OxA-6203", 8210±110);
	R_Date("Gif-8913", 7840±90);
	R_Date("KIA-38503", 7865±35);
	R_Date("KIA-38497", 7770±40);
	R_Date("KIA-38504", 7755±35);
	R_Date("KIA-38498", 7710±35);
	R_Date("KIA-38500", 7660±35);
	R_Date("KIA-31351",8070±55);
	R_Date("Beta-383251", 8200±30);
	R_Date("Beta-401970", 8180±30);
	R_Date("Beta-383255", 7950±40);
	R_Date("OxA-8943", 7745 60);
	R_Date("OxA-4781 ", 7850 75);
	};
	Boundary("End 4");
	};
	Sequence()
	{
	Boundary("Start 5");
	Phase(Paardsdrank)
	{
	R_Date("Beta-383262", 6650±30);
	R_Date("Beta-401972", 6580±30);
	R_Date("Beta-401971", 6550±30);
	R_Date("Beta-383260", 6560±30);
	R_Date("Beta-383257", 6550±30);
	R_Date("Beta-383256", 6410±30);
	R_Date("Beta-383258", 6580±30);
	R_Date("Beta-383259", 6520±30);
	R_Date("LV-1615", 7350 ±75);
	R_Date("LV-1401", 6990± 90);
	R_Date("LV-959", 6990± 135);
	R_Date("LV-1751", 6650± 70);
	R_Date("Beta-251056 ", 6890± 40);
	R_Date("Beta-282245", 7070±40);
	R_Date("KIA-37 694 ", 6785±40);
	};
	Boundary("End 5");
	};
	};
	};

## Sheet:  S2 output
Name		Unmodelled (BP)						Modelled (BP)						Indices
														Amodel=40.8
Show all														Aoverall=44.4
Show structure		from	to	%	from	to	%	from	to	%	from	to	%	A	C
								Warning! Poor agreement - A= 44.4%(A'c= 60.0%)
								Warning! Poor agreement - A= 40.8%(A'c= 60.0%)
Phase
Sequence
Boundary Start 1								10806	10750	68.2	10865	10731	95.4		99
Phase Neerharen
R_Date UtC-7851		10254	10243	68.2	10265	10238	95.4	10255	10242	68.2	10265	10237	95.4	95.2	99.9
R_Date UtC-9223		10240	10229	68.2	10245	10225	95.4	10240	10229	68.2	10245	10225	95.4	93.6	100
R_Date UtC-9418		10235	10223	68.2	10239	10210	95.4	10235	10223	68.2	10240	10210	95.4	92.9	100
R_Date UtC-9225		10502	10433	68.2	10510	10420	95.4	10502	10433	68.2	10510	10420	95.4	99.1	99.7
R_Date UtC-7120		10502	10433	68.2	10510	10420	95.4	10502	10433	68.2	10510	10420	95.4	99.2	99.8
R_Date UtC-7119		10510	10437	68.2	10520	10421	95.4	10510	10436	68.2	10520	10422	95.4	98.1	99.8
R_Date UtC-7118		10190	9931	68.2	10229	9795	95.4	10188	9934	68.3	10221	9902	95.4	103.3	99.8
R_Date UtC-8389		10555	10508	68.2	10569	10497	95.4	10553	10508	68.2	10569	10497	95.4	99.7	99.9
R_Date UtC-8393		10401	10297	68.2	10415	10278	95.4	10400	10297	68.2	10416	10279	95.4	99.7	99.9
R_Date UtC-9438		10518	10438	68.2	10555	10430	95.4	10519	10438	68.2	10555	10430	95.4	98	99.9
R_Date UtC-3438		10490	10414	68.2	10501	10306	95.4	10490	10414	68.2	10502	10308	95.4	99.2	99.9
R_Date Lv-1092		10294	10253	68.2	10380	10248	95.4	10294	10253	68.2	10379	10248	95.4	99.5	99.9
R_Date UtC-4915		10280	10250	68.2	10373	10246	95.4	10280	10250	68.2	10373	10245	95.4	99	99.9
R_Date UtC-4916		10245	10235	68.2	10250	10231	95.4	10245	10235	68.2	10250	10230	95.4	93.8	100
R_Date UtC-4917		10240	10229	68.2	10245	10225	95.4	10240	10229	68.2	10245	10225	95.4	93.5	99.9
R_Date UtC-4914		10115	9691	68.2	10154	9610	95.4	10136	9841	68.2	10168	9748	95.4	88.2	99.2
R_Date GrA-13513		10240	10229	68.2	10245	10225	95.4	10240	10229	68.2	10245	10225	95.4	93.4	100
R_Date GrA-13404		10766	10721	68.2	11056	10707	95.4	10760	10722	68.2	10775	10710	95.4	112.1	99.9
R_Date GrA-13974		10694	10608	68.2	10711	10592	95.4	10695	10608	68.2	10712	10592	95.4	98.6	99.9
R_Date GrA-12129		9294	8787	68.3	9426	8650	95.4	9913	9851	68.2	9913	9366	95.4	3.8	98.7
								Warning! Poor agreement - A= 3.8%(A'c= 60.0%)
R_Date Erl-10712		10652	10585	68.2	10661	10575	95.4	10651	10585	68.2	10661	10575	95.4	98.6	99.9
R_Date Erl-10713		10509	10436	68.2	10517	10422	95.4	10509	10435	68.2	10517	10422	95.4	98.4	99.8
R_Date GrA-56453		10410	10298	68.2	10478	10285	95.4	10410	10298	68.2	10478	10285	95.4	99.5	99.9
R_Date GrA-56454		10395	10294	68.2	10410	10279	95.4	10392	10295	68.3	10410	10279	95.4	99.8	99.9
R_Date GrA-55485		10172	9957	68.2	10177	9930	95.4	10172	9956	68.2	10177	9932	95.4	98.5	99.9
R_Date OxA-5194		10251	10240	68.2	10259	10235	95.4	10251	10240	68.2	10259	10235	95.4	92.7	99.9
R_Date OxA-2342		10487	10402	68.2	10495	10300	95.4	10487	10402	68.2	10495	10300	95.5	99.1	99.9
R_Date OxA-5195		10157	9952	68.3	10166	9925	95.4	10157	9952	68.1	10165	9926	95.4	99	99.9
R_Date Q-1489		10478	10301	68.3	10485	10296	95.4	10478	10300	68.2	10485	10296	95.4	99	99.9
R_Date OxA-2848		10387	10291	68.2	10406	10276	95.4	10386	10290	68.2	10406	10276	95.4	99.8	99.9
R_Date OxA-14088		11062	10756	68.2	11066	10732	95.4	10778	10739	68.2	10792	10722	95.4	79.4	99.6
R_Date OxA-5557		10510	10437	68.2	10520	10421	95.4	10510	10436	68.2	10520	10422	95.4	98.4	99.9
R_Date OxA-5558		10499	10429	68.2	10507	10417	95.4	10499	10429	68.2	10507	10417	95.4	99.2	99.9
R_Date OxA-5559		10387	10291	68.2	10406	10276	95.4	10386	10290	68.2	10406	10276	95.4	99.6	99.9
Boundary End 1								9901	9806	68.2	9913	9325	95.4		97
Sequence
Boundary Start 2								10534	10452	68.2	10615	10435	95.4		99.5
Phase Ourlaine
R_Date UtC-3915		10247	10239	68.2	10251	10234	95.4	10247	10238	68.2	10252	10233	95.4	93.4	100
R_Date UtC-8398		10499	10429	68.2	10507	10417	95.4	10493	10423	68.2	10503	10414	95.4	99.2	99.8
R_Date UtC-8397		10236	10225	68.2	10241	10217	95.4	10236	10225	68.2	10242	10217	95.4	92.7	100
R_Date UtC-7046		10245	10235	68.2	10250	10231	95.4	10245	10235	68.2	10250	10230	95.4	94.1	99.9
R_Date UtC-7045		10482	10302	68.2	10489	10297	95.4	10479	10302	68.2	10487	10297	95.4	99.4	99.9
R_Date UtC-9224		10280	10250	68.2	10373	10246	95.4	10280	10250	68.2	10373	10245	95.4	99	99.8
R_Date UtC-8388		9741	9693	68.2	9858	9675	95.5	9741	9693	68.2	9816	9674	95.4	99.7	99.9
R_Date UtC-9228		10220	10200	68.2	10226	10194	95.4	10220	10200	68.2	10226	10193	95.4	98.7	100
R_Date NZA-11015		10156	9949	68.3	10160	9921	95.4	10155	9949	68.2	10160	9922	95.4	99	99.9
R_Date NZA-11248		9741	9693	68.2	9858	9675	95.5	9741	9693	68.2	9816	9674	95.4	99.7	99.8
R_Date NZA-11249		9610	9556	68.2	9664	9552	95.4	9613	9556	68.2	9664	9552	95.4	99.5	99.9
R_Date KIA-38505		10242	10233	68.2	10246	10229	95.4	10243	10232	68.2	10247	10228	95.4	94.6	99.9
R_Date KIA-38499		10211	10190	68.2	10221	10185	95.4	10211	10190	68.2	10221	10185	95.4	98.8	100
R_Date KIA-38506		9894	9778	68.2	9905	9744	95.4	9894	9779	68.2	9905	9745	95.4	99.8	99.8
R_Date KIA-20470		9916	9794	68.2	10115	9778	95.4	9917	9792	68.2	10115	9778	95.4	99.1	99.8
R_Date KIA-24034		9555	9544	68.2	9593	9540	95.4	9555	9544	68.2	9584	9539	95.4	93.8	99.9
R_Date KIA-24454		9518	9491	68.2	9525	9483	95.4	9517	9491	68.2	9525	9482	95.4	99.3	100
R_Date KIA-43577		9535	9518	68.2	9535	9498	95.4	9535	9517	68.2	9536	9499	95.4	94.8	99.9
R_Date KIA-30962		10222	9949	68.2	10230	9919	95.4	10222	9950	68.2	10230	9919	95.4	99.7	99.7
R_Date Erl-10722		10247	10239	68.2	10252	10234	95.4	10248	10238	68.2	10253	10233	95.4	93.3	99.9
R_Date GrA-13976		10376	10273	68.2	10401	10264	95.4	10376	10273	68.2	10399	10264	95.4	99.3	99.9
R_Date Gif-9328		10382	10194	68.2	10513	9960	95.4	10378	10195	68.2	10499	9963	95.4	101.8	99.6
R_Date Gif-8912		9916	9794	68.2	10115	9778	95.4	9917	9792	68.2	10115	9778	95.4	99.5	99.8
R_Date GrA-21032		10178	9965	68.2	10184	9933	95.4	10178	9965	68.2	10184	9933	95.4	97.9	99.9
R_Date OxA-7615		9670	9597	68.2	9682	9561	95.4	9671	9597	68.2	9681	9561	95.4	99.7	99.9
R_Date GrA-23542		10242	10233	68.2	10246	10229	95.4	10243	10232	68.2	10247	10228	95.4	94.6	99.9
R_Date GrA-27847		10206	10188	68.2	10218	10182	95.4	10206	10188	68.2	10219	10182	95.4	98.4	99.9
R_Date GrA-23549		9761	9696	68.2	9883	9680	95.4	9759	9696	68.2	9860	9680	95.4	99.8	99.9
R_Date GrA-23550		9916	9794	68.2	10115	9778	95.4	9917	9792	68.2	10115	9778	95.4	99.3	99.9
R_Date GrA-23537		9529	9501	68.2	9531	9495	95.4	9528	9504	68.2	9532	9494	95.4	97.6	100
R_Date GrA-18829		9671	9604	68.2	9688	9562	95.4	9671	9605	68.2	9688	9562	95.4	99.8	99.9
R_Date GrA-13407		9603	9555	68.2	9661	9550	95.4	9603	9555	68.2	9661	9550	95.4	99.5	99.9
R_Date OxA-4929		9582	9546	68.2	9602	9543	95.4	9583	9546	68.2	9603	9542	95.4	92.5	99.9
R_Date GrA-51793		10510	10437	68.2	10520	10421	95.4	10504	10430	68.2	10514	10420	95.4	98.8	99.8
R_Date GrA-55482		8637	8548	68.2	8752	8459	95.4	8979	8920	68.2	8994	8593	95.5	7.7	99.8
								Warning! Poor agreement - A= 7.7%(A'c= 60.0%)
Boundary End 2								8970	8865	68.2	8984	8574	95.4		98.8
Sequence
Boundary Start 3								10344	10272	68.2	10425	10262	95.4		99.2
Phase Verrebroek
R_Date UtC-8391		10116	9904	68.2	10132	9889	95.3	10115	9904	68.2	10132	9889	95.5	99.1	99.8
R_Date UtC-8961		10287	10252	68.2	10375	10247	95.4	10278	10254	68.2	10366	10246	95.4	115.7	100
R_Date UtC-3439		10267	10248	68.2	10291	10242	95.4	10266	10249	68.2	10283	10244	95.4	102.2	99.9
R_Date UtC-3451		10251	10240	68.2	10259	10235	95.4	10251	10240	68.2	10259	10235	95.4	92.7	100
R_Date UtC-8395		10217	10198	68.2	10225	10190	95.4	10218	10197	68.2	10225	10190	95.4	98.8	100
R_Date UtC-9419		10237	10227	68.2	10242	10221	95.4	10237	10227	68.2	10242	10221	95.4	93.9	100
R_Date NZA-11012		10372	10260	68.3	10386	10255	95.4	10292	10260	68.2	10367	10251	95.4	119.3	99.9
R_Date KIA-17631		10220	10200	68.2	10226	10194	95.4	10220	10200	68.2	10226	10193	95.4	98.6	100
R_Date KIA-17612		10235	10223	68.2	10239	10210	95.4	10235	10223	68.2	10240	10210	95.4	93.2	100
R_Date RICH-26075		9580	9521	68.2	9653	9492	95.4	9561	9521	68.2	9654	9491	95.4	98.5	99.8
R_Date RICH-26076		9888	9705	68.2	10116	9626	95.4	9887	9705	68.2	10115	9626	95.4	100	99.7
R_Date RICH-26077		9653	9542	68.2	9695	9535	95.4	9653	9542	68.2	9695	9534	95.4	99.8	99.7
R_Date RICH-26078		9661	9555	68.2	9732	9543	95.4	9660	9555	68.2	9730	9543	95.4	99.9	99.8
R_Date UtC-7252		9737	9691	68.2	9815	9664	95.4	9736	9691	68.2	9815	9662	95.4	99.5	99.7
R_Date UtC-9222		9464	9439	68.2	9470	9430	95.4	9464	9439	68.2	9470	9430	95.4	98.8	99.9
R_Date UtC-7117		10116	9904	68.2	10132	9889	95.3	10115	9904	68.2	10132	9799	95.4	99	99.7
R_Date UtC-9226		9901	9788	68.2	9909	9766	95.4	9901	9791	68.3	9909	9765	95.4	99.5	99.8
R_Date UtC-9433		9890	9773	68.2	9902	9744	95.4	9890	9773	68.2	9901	9745	95.4	99.8	99.8
R_Date NZA-11017		9887	9743	68.2	9894	9709	95.4	9887	9744	68.2	9894	9709	95.4	99.6	99.9
R_Date Beta-170947		9545	9538	68.2	9549	9534	95.4	9546	9537	68.2	9550	9533	95.4	90.1	100
R_Date Beta-191693		9529	9501	68.2	9531	9495	95.4	9528	9503	68.2	9532	9494	95.4	97.6	100
R_Date Beta-170948		9400	9297	68.2	9405	9285	95.4	9400	9297	68.2	9405	9285	95.4	99.3	99.9
R_Date Beta-191694		9240	9128	68.2	9261	9123	95.4	9264	9209	68.2	9275	9132	95.4	85.8	99.8
R_Date RICH-23847		10118	9908	68.2	10135	9901	95.4	10119	9908	68.2	10135	9901	95.4	99.3	99.9
R_Date RICH-23841		9892	9775	68.2	9904	9743	95.4	9892	9776	68.1	9904	9744	95.4	99.8	99.8
R_Date RICH-23838		9888	9769	68.2	9900	9740	95.4	9888	9769	68.2	9899	9739	95.4	99.9	99.9
R_Date RICH-23839		10119	9908	68.2	10135	9902	95.4	10119	9908	68.2	10135	9901	95.4	99.3	99.8
Boundary End 3								9248	9166	68.2	9266	9089	95.4		99.5
Sequence
Boundary Start 4								9395	9277	68.2	9530	9210	95.4		99.4
Phase Sonnisse
R_Date Gif-8705		9268	9140	68.2	9276	9136	95.4	9267	9139	68.1	9275	9136	95.4	100.1	99.9
R_Date Gif-9276		9397	9275	68.2	9402	9256	95.4	9311	9263	68.2	9398	9151	95.4	98.3	99.9
R_Date OxA-6203		9240	9128	68.2	9261	9123	95.4	9239	9127	68.2	9261	9122	95.4	99.2	99.9
R_Date Gif-8913		8627	8595	68.2	8632	8593	95.4	8626	8596	68.2	8633	8592	95.4	98	99.9
R_Date KIA-38503		8635	8609	68.2	8644	8599	95.4	8635	8610	68.2	8644	8599	95.4	99.3	100
R_Date KIA-38497		8581	8547	68.2	8587	8544	95.4	8580	8547	68.2	8587	8544	95.4	99.2	99.9
R_Date KIA-38504		8577	8539	68.2	8587	8482	95.4	8575	8538	68.2	8587	8482	95.4	95.6	99.9
R_Date KIA-38498		8515	8455	68.2	8540	8448	95.4	8518	8454	68.2	8540	8448	95.4	99.3	99.9
R_Date KIA-38500		8440	8416	68.2	8450	8412	95.4	8442	8417	68.2	8452	8412	95.4	90.6	99.9
R_Date KIA-31351		9010	9000	68.2	9015	8995	95.4	9011	9001	68.2	9016	8995	95.4	97	99.9
R_Date Beta-383251		9244	9094	68.2	9257	9040	95.4	9244	9094	68.2	9257	9040	95.3	98.9	99.9
R_Date Beta-401970		9129	9035	68.2	9242	9031	95.4	9130	9035	68.2	9242	9031	95.4	98.8	99.8
R_Date Beta-383255		8952	8726	68.2	8977	8716	95.4	8952	8726	68.2	8977	8716	95.4	98.8	99.9
R_Date OxA-8943		8550	8483	68.2	8578	8460	95.4	8552	8483	68.2	8576	8464	95.4	96.8	99.9
R_Date OxA-4781		8629	8601	68.2	8636	8596	95.4	8629	8601	68.2	8637	8596	95.4	98.6	99.9
Boundary End 4								8438	8354	68.2	8453	8219	95.4		99.5
Sequence
Boundary Start 5								8220	8062	68.2	8302	8050	95.4		99.1
Phase Paardsdrank
R_Date Beta-383262		7566	7514	68.2	7570	7507	95.4	7566	7514	68.2	7570	7507	95.4	97.2	99.9
R_Date Beta-401972		7485	7442	68.2	7501	7436	95.4	7484	7443	68.2	7500	7436	95.4	99.7	100
R_Date Beta-401971		7460	7433	68.2	7471	7429	95.4	7459	7433	68.2	7471	7429	95.4	97.5	99.9
R_Date Beta-383260		7463	7436	68.2	7478	7431	95.4	7465	7436	68.2	7478	7431	95.4	99.1	99.9
R_Date Beta-383257		7460	7433	68.2	7471	7429	95.4	7459	7433	68.2	7471	7429	95.4	97.4	99.9
R_Date Beta-383256		7413	7315	68.2	7418	7291	95.4	7417	7363	68.2	7419	7315	95.4	107.5	99.9
R_Date Beta-383258		7485	7442	68.2	7501	7436	95.4	7485	7443	68.2	7501	7436	95.4	99.5	99.9
R_Date Beta-383259		7435	7425	68.2	7455	7421	95.4	7435	7425	68.2	7455	7421	95.4	85.3	100
R_Date LV-1615		8184	8167	68.2	8191	8060	95.4	8181	8061	68.2	8189	8045	95.4	46.4	99.7
								Warning! Poor agreement - A= 46.4%(A'c= 60.0%)
R_Date LV-1401		7843	7795	68.2	7915	7791	95.4	7844	7797	68.2	7915	7790	95.4	99.1	99.9
R_Date LV-959		7843	7795	68.2	7915	7791	95.4	7844	7797	68.2	7916	7790	95.4	99.1	99.8
R_Date LV-1751		7566	7514	68.2	7570	7507	95.4	7566	7514	68.2	7570	7507	95.4	97.2	99.9
R_Date Beta-251056		7714	7684	68.2	7739	7677	95.4	7714	7684	68.2	7740	7677	95.4	99.1	99.9
R_Date Beta-282245		7936	7875	68.2	7946	7865	95.4	7936	7875	68.2	7945	7865	95.4	96.8	100
R_Date KIA-37 694		7655	7615	68.2	7666	7606	95.4	7654	7615	68.2	7666	7605	95.4	99.3	100
Boundary End 5								7408	7323	68.2	7415	7214	95.4		99.3
