# Supplementary material for: Mesolithic projectile variability along the southern North Sea basin (NW Europe): Hunter-gatherer responses to repeated climate change at the beginning of the Holocene
Source: PLoS One. 2019 Jul 17;14(7):e0219094. doi: 10.1371/journal.pone.0219094 (PMC6636730; doi:10.1371/journal.pone.0219094)
Supplement: S4 Table — (XLSX) [file pone.0219094.s004.xlsx]

## Sheet: S4 input
	Plot()
	{
	Phase()
	{
	Sequence()
	{
	Boundary("Start 1");
	Phase (Neerharen)
	{
	R_Date("UtC-7851", 9130±75);
	R_Date("UtC-9223", 9080±60);
	R_Date("UtC-9418", 9060±70);
	R_Date("UtC-9225", 9270±60);
	R_Date("UtC-7120", 9270±50);
	R_Date("UtC-7119", 9280±50);
	R_Date("UtC-7118", 8930, 60);
	R_Date("UtC-8389", 9310±40);
	R_Date("UtC-8393", 9210±40);
	R_Date("UtC-9438", 9290±80);
	R_Date("UtC-3438", 9250±160);
	R_Date("Lv-1092", 9170±100);
	R_Date("UtC-4915", 9160±80);
	R_Date("UtC-4916", 9100±50);
	R_Date("UtC-4917", 9080±50);
	R_Date("GrA-13513", 9080±50);
	R_Date("GrA-13404", 9510±50);
	R_Date("GrA-13974", 9430±50);
	R_Date("Erl-10712", 9390±69);
	R_Date("Erl-10713", 9278±68);
	R_Date("GrA-56453", 9215±45);
	R_Date("GrA-56454", 9205±45);
	R_Date("GrA-55485", 8920±45);
	R_Date("OxA-5194", 9120±80);
	R_Date("OxA-2342", 9240±110);
	R_Date("OxA-5195", 8905±80);
	R_Date("Q-1489", 9225±170);
	R_Date("OxA-2848", 9200±90);
	R_Date("OxA-14088", 9540±45);
	R_Date("OxA-5557", 9280±110);
	R_Date("OxA-5558", 9265±80);
	R_Date("OxA-5559", 9200±75);
	};
	Boundary("End 1");
	};
	Sequence()
	{
	Boundary("Start 2");
	Phase (Ourlaine)
	{
	R_Date("UtC-3915", 9110±65);
	R_Date("UtC-8398", 9265±40);
	R_Date("UtC-8397", 9065±40);
	R_Date("UtC-7046", 9100±60);
	R_Date("UtC-7045", 9230±50);
	R_Date("UtC-9224", 9160±60);
	R_Date("UtC-8388", 8755±40);
	R_Date("UtC-9228", 9020±60);
	R_Date("NZA-11015", 8900±90);
	R_Date("NZA-11248", 8755±85);
	R_Date("NZA-11249", 8675±55);
	R_Date("KIA-38505", 9090±45);
	R_Date("KIA-38499", 9005±40);
	R_Date("KIA-38506", 8805±40);
	R_Date("KIA-20470", 8830±45);
	R_Date("KIA-24034", 8630±60);
	R_Date("KIA-24454", 8485±40);
	R_Date("KIA-43577", 8525±40);
	R_Date("KIA-30962", 8965, 45);
	R_Date("Erl-10722", 9111±70);
	R_Date("GrA-13976", 9190±50);
	R_Date("Gif-9328", 9100, 80);
	R_Date("Gif-8912", 8830±90);
	R_Date("GrA-21032", 8930±50);
	R_Date("OxA-7615", 8695±65);
	R_Date("GrA-23542", 9090±70);
	R_Date("GrA-27847", 9000±50);
	R_Date("GrA-23549", 8760±60);
	R_Date("GrA-23550", 8830±60);
	R_Date("GrA-23537", 8510±70);
	R_Date("GrA-18829", 8700±60);
	R_Date("GrA-13407", 8670±50);
	R_Date("OxA-4929", 8645±70);
	R_Date("GrA-51793", 9280±40);
	};
	Boundary("End 2");
	};
	Sequence()
	{
	Boundary("Start 3");
	Phase (Verrebroek)
	{
	R_Date("UtC-8391", 8850±50);
	R_Date("UtC-8961", 9165±45);
	R_Date("UtC-3439", 9150±100);
	R_Date("UtC-3451", 9120±120);
	R_Date("UtC-8395", 9015±40);
	R_Date("UtC-9419", 9070±70);
	R_Date("NZA-11012", 9180±60);
	R_Date("KIA-17631", 9020±50);
	R_Date("KIA-17612", 9060±45);
	R_Date("RICH-26075", 8587, 39);
	R_Date("RICH-26076", 8782, 38);
	R_Date("RICH-26077", 8646, 44);
	R_Date("RICH-26078", 8679, 37);
	R_Date("UtC-7252", 8750±40);
	R_Date("UtC-9222", 8400±60);
	R_Date("UtC-7117", 8850±40);
	R_Date("UtC-9226", 8810±60);
	R_Date("UtC-9433", 8800±80);
	R_Date("NZA-11017", 8790±60);
	R_Date("Beta-170947", 8590±40);
	R_Date("Beta-191693", 8510±50);
	R_Date("Beta-170948", 8310±40);
	R_Date("Beta-191694", 8210±50);
	R_Date("RICH-23847", 8859±35);
	R_Date("RICH-23841", 8803±38);
	R_Date("RICH-23838", 8796±40);
	R_Date("RICH-23839", 8860±37);
	};
	Boundary("End 3");
	};
	Sequence()
	{
	Boundary("Start 4");
	Phase (Sonnisse)
	{
	R_Date("Gif-8705", 8240±100);
	R_Date("Gif-9276", 8290±70);
	R_Date("OxA-6203", 8210±110);
	R_Date("Gif-8913", 7840±90);
	R_Date("KIA-38503", 7865±35);
	R_Date("KIA-38497", 7770±40);
	R_Date("KIA-38504", 7755±35);
	R_Date("KIA-38498", 7710±35);
	R_Date("KIA-38500", 7660±35);
	R_Date("KIA-31351",8070±55);
	R_Date("Beta-383251", 8200±30);
	R_Date("Beta-401970", 8180±30);
	R_Date("Beta-383255", 7950±40);
	R_Date("OxA-8943", 7745 60);
	R_Date("OxA-4781 ", 7850 75);
	};
	Boundary("End 4");
	};
	Sequence()
	{
	Boundary("Start 5");
	Phase (Paardsdrank)
	{
	R_Date("Beta-383262", 6650±30);
	R_Date("Beta-401972", 6580±30);
	R_Date("Beta-401971", 6550±30);
	R_Date("Beta-383260", 6560±30);
	R_Date("Beta-383257", 6550±30);
	R_Date("Beta-383256", 6410±30);
	R_Date("Beta-383258", 6580±30);
	R_Date("Beta-383259", 6520±30);
	R_Date("LV-1401", 6990± 90);
	R_Date("LV-959", 6990± 135);
	R_Date("LV-1751", 6650± 70);
	R_Date("Beta-251056 ", 6890± 40);
	R_Date("Beta-282245", 7070±40);
	R_Date("KIA-37 694 ", 6785±40);
	};
	Boundary("End 5");
	};
	};
	};

## Sheet: S4 output
Name	Unmodelled (BP)						Modelled (BP)						Indices
Amodel 75.8
Aoverall 80.6"
	from	to	%	from	to	%	from	to	%	from	to	%	A	C
Phase
Sequence
Boundary Start 1							10795	10746	68.2	10830	10729	95.4		99.4
Phase Neerharen
R_Date UtC-7851	10254	10243	68.2	10265	10238	95.4	10255	10242	68.2	10265	10237	95.4	95.5	99.8
R_Date UtC-9223	10240	10229	68.2	10245	10225	95.4	10240	10229	68.2	10245	10225	95.4	93.5	99.9
R_Date UtC-9418	10235	10223	68.2	10239	10210	95.4	10235	10223	68.2	10240	10210	95.4	93.1	99.9
R_Date UtC-9225	10502	10433	68.2	10510	10420	95.4	10502	10433	68.2	10510	10420	95.4	99.1	99.8
R_Date UtC-7120	10502	10433	68.2	10510	10420	95.4	10502	10433	68.2	10510	10420	95.4	99	99.7
R_Date UtC-7119	10510	10437	68.2	10520	10421	95.4	10510	10436	68.2	10520	10422	95.4	98.5	99.8
R_Date UtC-7118	10190	9931	68.2	10229	9795	95.4	10198	10139	68.2	10235	10104	95.4	106.3	99.6
R_Date UtC-8389	10555	10508	68.2	10569	10497	95.4	10553	10508	68.2	10569	10497	95.4	99.7	99.8
R_Date UtC-8393	10401	10297	68.2	10415	10278	95.4	10400	10297	68.2	10416	10278	95.4	99.8	99.9
R_Date UtC-9438	10518	10438	68.2	10555	10430	95.4	10519	10438	68.2	10555	10430	95.4	98	99.7
R_Date UtC-3438	10490	10414	68.2	10501	10306	95.4	10490	10414	68.2	10502	10309	95.4	99.3	99.8
R_Date Lv-1092	10294	10253	68.2	10380	10248	95.4	10294	10253	68.2	10379	10248	95.4	99.5	99.8
R_Date UtC-4915	10280	10250	68.2	10373	10246	95.4	10280	10250	68.2	10373	10245	95.4	99.1	99.9
R_Date UtC-4916	10245	10235	68.2	10250	10231	95.4	10245	10235	68.2	10250	10230	95.4	93.9	99.9
R_Date UtC-4917	10240	10229	68.2	10245	10225	95.4	10240	10229	68.2	10245	10225	95.4	93.7	99.9
R_Date GrA-13513	10240	10229	68.2	10245	10225	95.4	10240	10229	68.2	10245	10225	95.4	93.6	100
R_Date GrA-13404	10766	10721	68.2	11056	10707	95.4	10756	10721	68.2	10771	10710	95.4	112.7	99.9
R_Date GrA-13974	10694	10608	68.2	10711	10592	95.4	10695	10608	68.2	10711	10592	95.4	98.7	99.9
R_Date Erl-10712	10652	10585	68.2	10661	10575	95.4	10651	10585	68.2	10661	10575	95.4	98.8	99.8
R_Date Erl-10713	10509	10436	68.2	10517	10422	95.4	10509	10435	68.2	10517	10422	95.4	98.4	99.8
R_Date GrA-56453	10410	10298	68.2	10478	10285	95.4	10410	10298	68.2	10478	10285	95.4	99.5	99.7
R_Date GrA-56454	10395	10294	68.2	10410	10279	95.4	10393	10295	68.2	10410	10279	95.4	99.7	99.8
R_Date GrA-55485	10172	9957	68.2	10177	9930	95.4	10171	10151	68.2	10180	10127	95.4	104.4	99.9
R_Date OxA-5194	10251	10240	68.2	10259	10235	95.4	10251	10240	68.2	10259	10235	95.4	92.7	99.9
R_Date OxA-2342	10487	10402	68.2	10495	10300	95.4	10487	10402	68.2	10495	10301	95.5	99	99.7
R_Date OxA-5195	10157	9952	68.3	10166	9925	95.4	10164	10136	68.2	10175	10117	95.4	85.8	99.9
R_Date Q-1489	10478	10301	68.32	10485	10296	95.4	10478	10300	68.2	10485	10296	95.4	99.1	99.7
R_Date OxA-2848	10387	10291	68.2	10406	10276	95.4	10385	10290	68.2	10406	10276	95.4	99.6	99.8
R_Date OxA-14088	11062	10756	68.2	11066	10732	95.4	10773	10735	68.2	10788	10720	95.4	72.3	99.8
R_Date OxA-5557	10510	10437	68.2	10520	10421	95.4	10510	10436	68.2	10520	10422	95.4	98.4	99.7
R_Date OxA-5558	10499	10429	68.2	10507	10417	95.4	10499	10429	68.2	10507	10416	95.4	99.2	99.7
R_Date OxA-5559	10387	10291	68.2	10406	10276	95.4	10386	10290	68.2	10406	10276	95.4	99.7	99.8
Boundary End 1							10155	10110	68.2	10165	10035	95.4		98.2
Sequence
Boundary Start 2							10511	10447	68.2	10563	10431	95.4		99.1
Phase Ourlaine
R_Date UtC-3915	10247	10239	68.2	10251	10234	95.4	10247	10238	68.2	10252	10233	95.4	93.2	99.9
R_Date UtC-8398	10499	10429	68.2	10507	10417	95.4	10465	10420	68.2	10501	10411	95.4	98.4	99.7
R_Date UtC-8397	10236	10225	68.2	10241	10217	95.4	10236	10225	68.2	10242	10217	95.4	93.2	99.9
R_Date UtC-7046	10245	10235	68.2	10250	10231	95.4	10245	10235	68.2	10250	10230	95.4	93.8	99.9
R_Date UtC-7045	10482	10302	68.2	10489	10297	95.4	10476	10301	68.2	10485	10297	95.4	99.6	99.8
R_Date UtC-9224	10280	10250	68.2	10373	10246	95.4	10280	10250	68.2	10373	10245	95.4	99.1	99.8
R_Date UtC-8388	9741	9693	68.2	9858	9675	95.5	9741	9693	68.2	9816	9674	95.4	99.7	99.8
R_Date UtC-9228	10220	10200	68.2	10226	10194	95.4	10220	10200	68.2	10226	10193	95.4	98.7	99.9
R_Date NZA-11015	10156	9949	68.3	10160	9921	95.4	10155	9948	68.2	10160	9922	95.4	99	99.6
R_Date NZA-11248	9741	9693	68.2	9858	9675	95.5	9741	9693	68.2	9857	9674	95.4	99.7	99.7
R_Date NZA-11249	9610	9556	68.2	9664	9552	95.4	9613	9556	68.2	9663	9552	95.4	99.5	99.9
R_Date KIA-38505	10242	10233	68.2	10246	10229	95.4	10243	10232	68.2	10247	10228	95.4	94.5	100
R_Date KIA-38499	10211	10190	68.2	10221	10185	95.4	10211	10190	68.2	10221	10185	95.4	98.8	99.9
R_Date KIA-38506	9894	9778	68.2	9905	9744	95.4	9893	9779	68.2	9905	9745	95.4	99.8	99.6
R_Date KIA-20470	9916	9794	68.2	10115	9778	95.4	9917	9792	68.2	10115	9778	95.4	99.3	99.6
R_Date KIA-24034	9555	9544	68.2	9593	9540	95.4	9555	9544	68.2	9584	9539	95.4	94	99.8
R_Date KIA-24454	9518	9491	68.2	9525	9483	95.4	9522	9499	68.2	9526	9487	95.4	100.3	99.9
R_Date KIA-43577	9535	9518	68.2	9535	9498	95.4	9535	9518	68.2	9537	9501	95.4	97.1	99.9
R_Date KIA-30962	10222	9949	68.2	10230	9919	95.4	10221	9951	68.1	10230	9919	95.4	99.8	99.4
R_Date Erl-10722	10247	10239	68.2	10252	10234	95.4	10248	10238	68.2	10253	10233	95.4	93.3	99.9
R_Date GrA-13976	10376	10273	68.2	10401	10264	95.4	10376	10273	68.2	10399	10265	95.4	99.3	99.7
R_Date Gif-9328	10382	10194	68.2	10513	9960	95.4	10377	10195	68.2	10492	9962	95.4	103	99.5
R_Date Gif-8912	9916	9794	68.2	10115	9778	95.4	9917	9792	68.2	10115	9778	95.4	99.2	99.5
R_Date GrA-21032	10178	9965	68.2	10184	9933	95.4	10178	9965	68.2	10185	9933	95.4	97.4	99.7
R_Date OxA-7615	9670	9597	68.2	9682	9561	95.4	9671	9597	68.2	9681	9561	95.4	99.8	99.9
R_Date GrA-23542	10242	10233	68.2	10246	10229	95.4	10243	10232	68.2	10247	10228	95.4	94.6	99.9
R_Date GrA-27847	10206	10188	68.2	10218	10182	95.4	10206	10188	68.2	10219	10182	95.4	98.4	99.9
R_Date GrA-23549	9761	9696	68.2	9883	9680	95.4	9759	9696	68.2	9860	9680	95.4	99.9	99.7
R_Date GrA-23550	9916	9794	68.2	10115	9778	95.4	9917	9792	68.3	10115	9778	95.4	98.9	99.5
R_Date GrA-23537	9529	9501	68.2	9531	9495	95.4	9529	9506	68.2	9532	9496	95.4	100.9	99.9
R_Date GrA-18829	9671	9604	68.2	9688	9562	95.4	9671	9604	68.2	9688	9562	95.4	99.9	99.9
R_Date GrA-13407	9603	9555	68.2	9661	9550	95.4	9603	9555	68.2	9661	9550	95.4	99.5	99.9
R_Date OxA-4929	9582	9546	68.2	9602	9543	95.4	9583	9546	68.2	9603	9542	95.4	92.7	99.9
R_Date GrA-51793	10510	10437	68.2	10520	10421	95.4	10460	10428	68.2	10510	10419	95.4	97.6	99.7
Boundary End 2							9511	9468	68.2	9521	9419	95.4		99.4
Sequence
Boundary Start 3							10344	10272	68.2	10425	10263	95.4		99.3
Phase Verrebroek
R_Date UtC-8391	10116	9904	68.2	10132	9889	95.3	10115	9904	68.2	10132	9804	95.4	99	99.4
R_Date UtC-8961	10287	10252	68.2	10375	10247	95.39999999999999	10278	10254	68.2	10365	10246	95.4	115.7	99.9
R_Date UtC-3439	10267	10248	68.2	10291	10242	95.4	10266	10249	68.2	10283	10244	95.4	102.2	99.9
R_Date UtC-3451	10251	10240	68.2	10259	10235	95.4	10251	10240	68.2	10259	10235	95.4	92.7	99.9
R_Date UtC-8395	10217	10198	68.2	10225	10190	95.4	10218	10197	68.2	10225	10190	95.4	98.7	99.9
R_Date UtC-9419	10237	10227	68.2	10242	10221	95.4	10237	10227	68.2	10243	10221	95.4	93.6	99.9
R_Date NZA-11012	10372	10260	68.3	10386	10255	95.4	10292	10260	68.2	10367	10251	95.4	119.3	99.9
R_Date KIA-17631	10220	10200	68.2	10226	10194	95.4	10220	10200	68.2	10226	10193	95.4	98.8	100
R_Date KIA-17612	10235	10223	68.2	10239	10210	95.4	10235	10223	68.2	10240	10210	95.4	93.2	99.9
R_Date RICH-26075	9580	9521	68.2	9653	9492	95.4	9561	9521	68.2	9652	9492	95.4	98.7	99.5
R_Date RICH-26076	9888	9705	68.2	10116	9626	95.4	9888	9706	68.2	10116	9626	95.4	100	99.5
R_Date RICH-26077	9653	9542	68.2	9695	9535	95.4	9653	9542	68.2	9695	9534	95.4	99.8	99.5
R_Date RICH-26078	9661	9555	68.2	9732	9543	95.4	9660	9555	68.2	9731	9543	95.4	99.8	99.6
R_Date UtC-7252	9737	9691	68.2	9815	9664	95.4	9736	9691	68.2	9815	9662	95.4	99.3	99.6
R_Date UtC-9222	9464	9439	68.2	9470	9430	95.4	9464	9439	68.2	9470	9430	95.4	98.9	99.9
R_Date UtC-7117	10116	9904	68.2	10132	9889	95.3	10115	9904	68.2	10132	9889	95.4	99.1	99.5
R_Date UtC-9226	9901	9788	68.2	9909	9766	95.4	9901	9789	68.2	9909	9765	95.4	99.5	99.7
R_Date UtC-9433	9890	9773	68.2	9902	9744	95.4	9890	9773	68.2	9901	9744	95.4	99.9	99.8
R_Date NZA-11017	9887	9743	68.2	9894	9709	95.4	9887	9743	68.2	9894	9709	95.4	99.6	99.7
R_Date Beta-170947	9545	9538	68.2	9549	9534	95.4	9546	9537	68.2	9550	9533	95.4	90.2	99.9
R_Date Beta-191693	9529	9501	68.2	9531	9495	95.4	9528	9503	68.2	9532	9494	95.4	97.6	99.9
R_Date Beta-170948	9400	9297	68.2	9405	9285	95.4	9399	9297	68.2	9405	9285	95.4	99.3	99.8
R_Date Beta-191694	9240	9128	68.2	9261	9123	95.4	9264	9209	68.2	9275	9132	95.4	85.6	99.7
R_Date RICH-23847	10118	9908	68.2	10135	9901	95.4	10119	9908	68.2	10135	9901	95.5	99.2	99.7
R_Date RICH-23841	9892	9775	68.2	9904	9743	95.4	9892	9775	68.1	9904	9744	95.4	99.8	99.6
R_Date RICH-23838	9888	9769	68.2	9900	9740	95.4	9888	9769	68.2	9899	9739	95.4	99.8	99.7
R_Date RICH-23839	10119	9908	68.2	10135	9902	95.4	10119	9908	68.2	10135	9901	95.5	99.4	99.6
Boundary End 3							9248	9166	68.2	9267	9088	95.4		98.7
Sequence
Boundary Start 4							9391	9276	68.2	9525	9212	95.4		98.6
Phase Sonnisse
R_Date Gif-8705	9268	9140	68.2	9276	9136	95.4	9267	9139	68.2	9275	9136	95.4	100.1	99.8
R_Date Gif-9276	9397	9275	68.2	9402	9256	95.4	9311	9263	68.2	9397	9151	95.3	98	99.7
R_Date OxA-6203	9240	9128	68.2	9261	9123	95.4	9240	9127	68.2	9261	9122	95.4	99.2	99.7
R_Date Gif-8913	8627	8595	68.2	8632	8593	95.4	8626	8596	68.2	8633	8592	95.4	97.8	99.7
R_Date KIA-38503	8635	8609	68.2	8644	8599	95.4	8635	8610	68.2	8644	8599	95.4	99.3	99.8
R_Date KIA-38497	8581	8547	68.2	8587	8544	95.4	8580	8548	68.2	8587	8544	95.4	99.2	99.9
R_Date KIA-38504	8577	8539	68.2	8587	8482	95.4	8575	8538	68.2	8587	8483	95.4	95.6	99.8
R_Date KIA-38498	8515	8455	68.2	8540	8448	95.4	8518	8455	68.2	8540	8447	95.4	99.2	99.9
R_Date KIA-38500	8440	8416	68.2	8450	8412	95.4	8443	8417	68.2	8452	8412	95.4	90.7	99.8
R_Date KIA-31351	9010	9000	68.2	9015	8995	95.4	9011	9001	68.2	9016	8995	95.4	96.9	99.9
R_Date Beta-383251	9244	9094	68.2	9257	9040	95.4	9244	9095	68.3	9257	9040	95.4	98.9	99.9
R_Date Beta-401970	9129	9035	68.2	9242	9031	95.4	9129	9035	68.2	9243	9031	95.4	99	99.8
R_Date Beta-383255	8952	8726	68.2	8977	8716	95.4	8952	8726	68.2	8977	8716	95.4	99	99.7
R_Date OxA-8943	8550	8483	68.2	8578	8460	95.4	8552	8483	68.2	8576	8464	95.4	96.6	99.8
R_Date OxA-4781	8629	8601	68.2	8636	8596	95.4	8629	8601	68.2	8637	8596	95.4	98.5	99.9
Boundary End 4							8438	8356	68.2	8452	8224	95.4		98.4
Sequence
Boundary Start 5							7941	7876	68.2	8015	7865	95.4		99
Phase Paardsdrank
R_Date Beta-383262	7566	7514	68.2	7570	7507	95.4	7566	7514	68.2	7570	7507	95.4	97.1	99.9
R_Date Beta-401972	7485	7442	68.2	7501	7436	95.4	7485	7443	68.2	7500	7436	95.4	99.6	99.9
R_Date Beta-401971	7460	7433	68.2	7471	7429	95.4	7459	7433	68.2	7471	7429	95.4	97.5	99.9
R_Date Beta-383260	7463	7436	68.2	7478	7431	95.4	7464	7436	68.2	7478	7431	95.4	99.1	99.9
R_Date Beta-383257	7460	7433	68.2	7471	7429	95.4	7459	7433	68.2	7471	7429	95.4	97.4	99.9
R_Date Beta-383256	7413	7315	68.2	7418	7291	95.4	7417	7389	68.2	7419	7318	95.4	109.8	99.8
R_Date Beta-383258	7485	7442	68.2	7501	7436	95.4	7485	7443	68.2	7501	7436	95.4	99.5	99.9
R_Date Beta-383259	7435	7425	68.2	7455	7421	95.4	7435	7425	68.2	7454	7421	95.4	85.5	100
R_Date LV-1401	7843	7795	68.2	7915	7791	95.4	7844	7797	68.2	7858	7790	95.4	101.4	99.9
R_Date LV-959	7843	7795	68.2	7915	7791	95.4	7844	7797	68.2	7858	7790	95.4	101.3	99.7
R_Date LV-1751	7566	7514	68.2	7570	7507	95.4	7566	7514	68.2	7570	7507	95.4	97.2	99.9
R_Date Beta-251056	7714	7684	68.2	7739	7677	95.4	7714	7684	68.2	7740	7677	95.4	99	99.9
R_Date Beta-282245	7936	7875	68.2	7946	7865	95.4	7892	7871	68.2	7940	7860	95.4	98	99.8
R_Date KIA-37 694	7655	7615	68.2	7666	7606	95.4	7655	7615	68.2	7666	7605	95.4	99.4	99.9
Boundary End 5							7409	7341	68.2	7415	7258	95.4		98.8
